# Supplementary material for: Nasopharyngeal Carcinoma Progression: Accumulating Genomic Instability and Persistent Epstein–Barr Virus Infection
Source: Curr Oncol. 2022 Aug 23;29(9):6035–52. doi: 10.3390/curroncol29090475 (PMC9498130; doi:10.3390/curroncol29090475)
Supplement: Supplementary file 1 [file curroncol-29-00475-s001.zip]

Archive with 1 entries (1 files):
- curroncol-1843632-Supplementary.pdf
